# Supplementary material for: A Multicenter Study in Northern Italy to Evaluate the Impact of a Sepsis Bundle in Obstetric Settings: The SOS Study
Source: Open Forum Infect Dis. 2025 Jun 16;12(7):ofaf337. doi: 10.1093/ofid/ofaf337 (PMC12216898; doi:10.1093/ofid/ofaf337)
Supplement: ofaf337_Supplementary_Data [file ofaf337_supplementary_data.zip]

Archive with 3 entries (3 files):
- GL_eng_sos_ofid.docx
- SOS supplements.docx
- Operational Guidance Document_7691.pdf
